# Supplementary material for: Hungarian Linguistic, Cross-Cultural, and Age Adaptation of the Patient Satisfaction with Health Care in Inflammatory Bowel Disease Questionnaire (CACHE) and the Medication Adherence Report Scale (MARS)
Source: Children (Basel). 2022 Jul 29;9(8):1143. doi: 10.3390/children9081143 (PMC9406584; doi:10.3390/children9081143)
Supplement: Supplementary file 1 [file children-09-01143-s001.zip]

Archive with 1 entries (1 files):
- children-1820511-supplementary.pdf
